# Supplementary material for: Proteomic profiling reveals the potential mechanisms and regulatory targets of sirtuin 4 in 1-methyl-4-phenyl-1,2,3,6-tetrahydropyridine-induced Parkinson’s mouse model
Source: Front Neurosci. 2023 Jan 25;16:1035444. doi: 10.3389/fnins.2022.1035444 (PMC9905825; doi:10.3389/fnins.2022.1035444)
Supplement: Supplementary Table 1 — Primer sequences for human or mouse RT-PCR experiments. [file Table_1.xlsx]

## Sheet: Sheet1
Gene	Sequence(5'-3')	Gene	Sequence(5'-3')
Me1-F(mus)	TACGTGTTCCCTGGAGTTGC	ME1-F(homo）	GTGACTGATGGAGAGCGTATTC
Me1-R(mus)	CAACGAAACGCCTCGAATGG	ME1-R(homo）	ATGACAGGCAGACATTCTTGAG
Ldha-F(mus）	CAGACTTGGCTGAGAGCATAATG	LDHA-F(homo）	GATTCAGCCCGATTCCGTTAC
Ldha-R(mus）	CCTTCACAACATCCGAGATTCC	LDHA-R(homo）	AGAGACACCAGCAACATTCATTC
Acat2-F(mus）	AACTGTCACCCCAGCGAAC	ACAT2-F(homo）	GGTGAGATGCCACTGACTGA
Acat2-R(mus)	TAAAGGTTTCAGCATCCGCCT	ACAT2-R(homo）	GGCCAGCTTTCTGTGCATTC
Lpl-F(mus)	GTGGACATCGGAGAACTGCT	LPL-F(homo）	GGCCGAGAGTGAGAACATCC
Lpl-R(mus)	CCTCTCGATGACGAAGCTGG	LPL-R(homo）	TCTTCTGAATGGCGAAGCCG
Hmgcs1-F(mus）	GAATGGGGCTCGTGCATAGT	HMGCS1-F(Homo）	CATTAGACCGCTGCTATTCTGTC
Hmgcs1-R(mus)	GTGCTCCCCGTTACTGATGA	HMGCS1-R(Homo）	TTCAGCAACATCCGAGCTAGA
Tpi1-F(mus）	GAGCAAACCAAGGTCATCGC	TPI1-F(homo）	TGGCTGAAGTCCAACGTCTC
Tpi1-R(mus)	TCTGAGCCACCCCATCATTG	TPI1-R(homo）	GAAGCCATCCACATCAGGCT
Idh1-F(mus)	TCAGTCGCCCAAGGTTATGG	IDH1-F(Homo）	CTCTGTGGCCCAAGGGTATG
Idh1-R(mus)	CCCTTTCTGGTACATGCGGT	IDH1-R(Homo）	GGATTGGTGGACGTCTCCTG
Pgd-F(mus)	TGTTGCCAAAGATCCGGGAC	PGD-F(homo）	CCAAGACACCGATGGCAAAC
Pgd-R(mus)	TTCAGAGAGGACAAGCACCG	PGD-R(homo）	CAATGAGGGTGACGGGTACG
Echdc1-F(mus）	CGAGTCATGGCTTCCACGAG	ECHDC1-F(homo）	GAGTAAGATCAGATTCGTCCACAA
Echdc1-R(mus)	TAGCGTCAGAATGCCAATGC	ECHDC1-R(homo）	CAAGACCTCTTCAACCATTCCTAT
Acss2-F(mus)	CCATTGCCACACCAGACTAC	ACSS2-F(Homo）	CCGGTTCTGCTACTTTCCCA
Acss2-R(mus)	TCAGCCACCGTAGATGTATCC	ACSS2-R(Homo）	GCTGCTTGAACACCAGATAACC
Sod1-F(mus）	CGGTGAACCAGTTGTGTTGT	SOD1-F(homo）	ATTGCATCATTGGCCGCAC
Sod1-R(mus）	AGTCACATTGCCCAGGTCTC	SOD1-R(homo）	TCCCAATTACACCACAAGCCA
Fabp4-F(mus)	ATGAAAGAAGTGGGAGTGGGC	FABP4-F(homo)	GATAAACTGGTGGTGGAATGCG
Fabp4-R(mus)	AGTACTCTCTGACCGGATGGT	FABP4-R(homo)	ATGCGAACTTCAGTCCAGGT
Rps27-F(mus）	TGCCTCTCGCAAAGGATCTC	RPS27-F(homo）	GTCTTTAGCCATGCACAAACG
Rps27-R(mus)	TGTGCATGGCTAAAGACCGT	RPS27-R(homo）	AGGAACATCCTTCTGTAAGCC
Mrto4-F(mus）	CTACATCAGGTCAGCAAGAAGTT	MRTO4-F(homo）	ACAGAAATGGACTACGCCCG
Mrto4-R(mus)	TCCAGGCTCACAGTTAGAGTT	MRTO4-R(homo）	GCAGAGTCACCACACCTCTC
Rbm28-F(mus）	AAGTTACCCTCGGATGTGACG	RBM28-F(homo）	AGACCAGCAACAGAAGGCAG
Rbm28-R(mus)	TCTGGATGCAAGACAACTCG	RBM28-R(homo）	GAACCCGGTCCATGAGGTAG
Polr3b-F(mus）	GGTGCGACAGACTCCTACAT	POLR3B-F(homo）	GACGGCAGATTCCACTACGG
Polr3b-R(mus)	GACAGATGCCAGAATCACAGAAC	POLR3B-R(homo）	GCTTCTAAGGGCTCACCTGT
Mrpl13-F(mus）	TGGCGATTGTGAAATTGGCT	MRPL13-F(homo）	CCTGGCAAACTTGCTGCTATG
Mrpl13-R(mus)	GTTTAGGCACTCTCCGTGGC	MRPL13-R(homo）	GGTAGCCAGTATGCGAAGAGT
Ppp2r1b-F(mus）	TCGCGGTTTTAATCGACGAG	PPP2R1B-F(homo）	AGTCTCTCCTTCCTGCCATAG
Ppp2r1b-R(mus)	CTACCCCGAGTGCTAGAGCTA	PPP2R1B-R(homo）	CACGAGCCAAGCCATACATAA
Rrp8-F(mus）	AATTTCGGCCACTCCAGACA	RRP8-F(homo）	CCGTAATCTCACGACCTCCG
Rrp8-R(mus)	CCATCCAGGCGTTGTGTCAT	RRP8-R(homo）	GAGGCACTGGCAAATGATGC
Tsr1-F(mus）	ATGGCTAAAGTCGCTGATACCA	TSR1-F(homo）	GGTATGTCACACTTCATGTCTCTG
Tsr1-R(mus)	ACAGCTAGTGTATAGGTGGGAAG	TSR1-R(homo）	CGCCTCACCACCATATTCAAT
Acox1-F(mus)	TCGGCCCCAAGTTTGGTTAT	ACOX1-F(homo)	GGATGTGACACTTGGCTCTG
Acox1-R(mus)	TTACATACGTGCCGTCAGGC	ACOX1-R(homo)	ACTTCAGGTGCTTGTAAGATTCG
Rsl24d-F(mus)	GATGTTCGTCCGCAACGATT	RSL24D-F(homo)	CATCTATCCTGGACACGGCA
Rsl24d-R(mus)	TTAGTCCACCTGACCTTGCG	RSL24D-R(homo)	AACTTTGCGAGGATTGCGCT
Rpl6-F(mus)	TACAGAGCAGCGAAAGGCTG	RPL6-F(homo)	TTGTCATTGCCACTTCAACCA
Rpl6-R(mus)	AGAAGACCAGTTTGTGAGGATACAT	RPL6-R(homo)	GCGCTGCTCCGTAATCTCAT
Utp11-F(mus)	AGACTGGACTCAAGCGGATAG	UTP11-F(homo)	ACTCGGGTTAAACTCCAGGAT
Utp11-R(mus)	TTCTTTCTTCACCTTCACCTTCTG	UTP11-R(homo)	CATGCTTGTTCTGTTGCTTCC
Bckdhb-F(mus)	TCTTCCGATGCACTGTTGGTT	BCKDHB-F(homo)	AGATGTTGCCTTTGGTGGAGT
Bckdhb-R(mus)	GCGATACTTGGCAGCTTCGT	BCKDHB-R(homo)	GTAGCTCCAGTGACCGCAAT
Srit4-F(mus)	GTACTCTGGTTACAGGTTCATCC	SIRT4-F(homo)	TGGGGTGTGAAGTGTCCGTA
Sirt4-R(mus)	GGGTCTATTAAAGGCAGCAACT	SIRT4-R(homo)	CCAATGGAGGCTTTCGAGCA
β-Actin-F(mus)	TGTCCACCTTCCAGCAGATGT	β-ACTIN-F(homo）	TGACGTGGACATCCGCAAAG
β-Actin-R(mus)	AGCTCAGTAACAGTCCGCCTAG	β-ACTIN-R(homo）	CTGGAAGGTGGACAGCGAGG
