# Supplementary material for: Proteomic profiling reveals the potential mechanisms and regulatory targets of sirtuin 4 in 1-methyl-4-phenyl-1,2,3,6-tetrahydropyridine-induced Parkinson’s mouse model
Source: Front Neurosci. 2023 Jan 25;16:1035444. doi: 10.3389/fnins.2022.1035444 (PMC9905825; doi:10.3389/fnins.2022.1035444)
Supplement: Supplementary Table 2 — Primer sequence and PCR conditions for identification of DJ-1 KO rats. [file Table_2.xlsx]

## Sheet: Sheet1
Primer	Sequence(5'-3')											Tm(℃)	Product size(bp)
WT-F	TTGCGCAAATGTGAGGATGGCTG											62	WT:350
WT-R	ACAGGACCAAGCCCAGGCAATG											63
2-WT-F	TTGCGCAAATGTGAGGATGGCTG											62	WT:3385 Mut:~469
2-Mut-R	AACCAGGGCACCAGAGCTAGGA											62
PCR:
Enzyme: 2x Tag Plus Master Mix Il (Dye Plus)
	95℃ 3min
	95℃ 15sec 32cycles
	62℃ 20sec 32cycles
	72℃ 1kb/min 32cycles
	72℃ 7min
	4℃ hold
