# Supplementary material for: Proteomic profiling reveals the potential mechanisms and regulatory targets of sirtuin 4 in 1-methyl-4-phenyl-1,2,3,6-tetrahydropyridine-induced Parkinson’s mouse model
Source: Front Neurosci. 2023 Jan 25;16:1035444. doi: 10.3389/fnins.2022.1035444 (PMC9905825; doi:10.3389/fnins.2022.1035444)
Supplement: Supplementary Table 3 — The main normalized enrichment score (NES) of differentially expressed proteins after SIRT4 overexpression in SH-SY5Y cells with gene set enrichment analysis. [file Table_3.xlsx]

## Sheet: Sheet1
NAME	NES
RIBOSOME	-6.67655
RIBOSOME BIOGENESIS IN EUKARYOTES	-4.13961
SPLICEOSOME	-3.51773
RNA TRANSPORT	-3.40642
BASAL TRANSCRIPTION FACTORS	-2.55648
RNA POLYMERASE	-2.39199
MRNA SURVEILLANCE PATHWAY	-2.07106
HIPPO SIGNALING PATHWAY - MULTIPLE SPECIES	-2.01935
PROTEIN EXPORT	-2.00748
SYSTEMIC LUPUS ERYTHEMATOSUS	-1.68623
FATTY ACID METABOLISM	4.41408
CARBON METABOLISM	4.17414
ALZHEIMER DISEASE	3.75983
PARKINSON DISEASE	3.66652
PPAR SIGNALING PATHWAY	3.55764
FATTY ACID DEGRADATION	3.54646
VALINE, LEUCINE AND ISOLEUCINE DEGRADATION	3.4074
GLYCOLYSIS OR GLUCONEOGENESIS	3.37575
OXIDATIVE PHOSPHORYLATION	3.27043
NON-ALCOHOLIC FATTY LIVER DISEASE (NAFLD)	3.20989
